# Supplementary material for: Nutrient evaluation of a pork by-product and its use as environmental enrichment for managed large exotic cats
Source: PLoS One. 2018 Sep 12;13(9):e0202144. doi: 10.1371/journal.pone.0202144 (PMC6135386; doi:10.1371/journal.pone.0202144)
Supplement: S1 File — (XLSX) [file pone.0202144.s001.xlsx]

## Sheet: Sheet1
Cat	Week	Day	TtlActive	TtlInactive	TtlOther	TotalObs	AvgTemp	AvgRH	EncDim
Mai	1	B	37	82	1	120	26.3922	82.4269	1200
Mai	1	E	37	83	1	121	23.6946	58.1153	1200
Mai	1	P	16	105	0	121	20.3125	60.4172	1200
Mai	2	B	31	87	3	121	27.8074	64.7897	1200
Mai	2	E	39	82	0	121	25.4693	56.9577	1200
Mai	2	P	15	106	0	121	24.4904	61.4682	1200
Mai	3	B	54	67	0	121	24.0118	60.5441	1200
Mai	3	E	69	51	1	121	21.9771	53.3256	1200
Mai	3	P	16	105	0	121	22.0475	57.8348	1200
Mai	4	B	38	83	0	121	26.4775	76.0782	1200
Mai	4	E	65	56	0	121	29.8367	69.0912	1200
Mai	4	P	36	83	2	121	25.9522	56.8465	1200
Nika	1	B	77	43	1	121	25.8173	84.8845	530
Nika	1	E	73	48	0	121	23.31	61.3256	530
Nika	1	P	94	27	0	121	20.1449	62.9261	530
Nika	2	B	67	54	0	121	26.7974	69.8061	530
Nika	2	E	96	25	0	121	24.8097	61.7546	530
Nika	2	P	51	70	0	121	24.4532	63.5255	530
Nika	3	B	97	24	0	121	24.5684	56.654	530
Nika	3	E	89	32	0	121	21.779	56.2134	530
Nika	3	P	76	45	0	121	21.7478	62.6474	530
Nika	4	B	47	74	0	121	26.2391	77.192	530
Nika	4	E	36	85	0	121	29.1919	73.0587	530
Nika	4	P	78	43	0	121	26.4284	58.4347	530
Payson	1	B	59	62	0	121	26.9919	79.8084	1630
Payson	1	E	56	65	0	121	24.2335	54.0038	1630
Payson	1	P	54	67	0	121	20.7293	57.5521	1630
Payson	2	B	24	97	0	121	27.565	64.061	1630
Payson	2	E	44	77	0	121	24.1737	58.1702	1630
Payson	2	P	25	96	0	121	25.0351	56.8485	1630
Payson	3	B	40	81	0	121	25.7799	50.8455	1630
Payson	3	E	64	56	1	121	22.1752	50.4378	1630
Payson	3	P	81	40	0	121	21.4982	58.8835	1630
Payson	4	B	31	90	0	121	27.5627	73.2372	1630
Payson	4	E	46	74	1	121	30.8863	65.5134	1630
Payson	4	P	28	93	0	121	25.9361	54.397	1630
Goldy	1	B	15	106	0	121	25.1004	80.5537	5000
Goldy	1	E	96	25	0	121	21.2801	75.5636	5000
Goldy	1	P	77	43	1	121	16.9244	71.0355	5000
Goldy	2	B	27	94	0	121	24.7921	80.0409	5000
Goldy	2	E	72	47	2	121	22.5473	67.5248	5000
Goldy	2	P	39	77	5	121	21.3815	64.7628	5000
Goldy	3	B	44	75	2	121	22.7844	59.7994	5000
Goldy	3	E	81	39	1	121	18.0206	63.1944	5000
Goldy	3	P	50	70	1	121	20.7078	60.7915	5000
Goldy	4	B	28	92	1	121	25.0597	77.4835	5000
Goldy	4	E	48	72	1	121	27.5037	79.9888	5000
Goldy	4	P	14	107	0	121	23.9717	67.4802	5000
Big	1	B	13	108	0	121	26.3922	82.4269	1340
Big	1	E	28	93	0	121	23.6946	58.1153	1340
Big	1	P	8	113	0	121	20.3125	60.4172	1340
Big	2	B	18	103	0	121	27.8074	64.7897	1340
Big	2	E	30	91	0	121	25.1303	58.0157	1340
Big	2	P	17	104	0	121	24.4904	61.4682	1340
