# Supplementary material for: Nutrient evaluation of a pork by-product and its use as environmental enrichment for managed large exotic cats
Source: PLoS One. 2018 Sep 12;13(9):e0202144. doi: 10.1371/journal.pone.0202144 (PMC6135386; doi:10.1371/journal.pone.0202144)
Supplement: S2 File — (XLSX) [file pone.0202144.s002.xlsx]

## Sheet: Sheet1
Cat	Week	Day	pEP	pEEInt	pEEIact	pDInt	pDIact	pLoco	pSt	pR	pSp	pHOW	pV	pG	pLay	pSit	pUD	pO	iTemp	iRH	oTemp	oRH	EncDim
Mai	1	B	2.5	0	0.833333	0	0.833333	2.5	5	0	0	0.833333	0.833333	17.5	67.5	0.833333	0.833333	0	25.8903	84.6218	26.8941	80.232	1200
Mai	1	E	0	0.826446	22.314	0	0	1.65289	2.47934	0	0	0.826446	0	2.47934	67.7686	0.826446	0	0.826446	23.3987	60.8897	23.9905	55.3409	1200
Mai	1	P	6.61157	0	0	0	0	0	0	0	0	0	0	6.61157	86.7769	0	0	0	20.165	62.1105	20.46	58.7238	1200
Mai	2	B	0	0	0	0	2.47934	6.61157	5.78512	0.826446	0	0	0	9.91736	70.2479	1.65289	0.826446	1.65289	27.0801	68.9216	28.5347	60.6578	1200
Mai	2	E	0	0	22.314	0	0	0.826446	0.826446	0	0	2.47934	0	5.78512	67.7686	0	0	0	25.2289	59.8112	25.7096	54.1042	1200
Mai	2	P	2.47934	0	0	0	0	3.30579	4.95868	0	0	0	0	1.65289	87.6033	0	0	0	24.4532	63.5255	24.5276	59.4108	1200
Mai	3	B	2.47934	0	0	0	3.30579	13.2231	9.91736	0	0	0.826446	4.13223	10.7438	52.8926	2.47934	0	0	24.1059	61.311	23.9176	59.7772	1200
Mai	3	E	0	0	40.4959	0	0	2.47934	0.826446	0	0	1.65289	0	11.5702	41.3223	0.826446	0	0.826446	21.779	56.2134	22.1752	50.4378	1200
Mai	3	P	0	0	0	0.826446	0.826446	4.95868	5.78512	0	0	0	0.826446	0	86.7769	0	0	0	21.9574	60.6038	22.1376	55.0657	1200
Mai	4	B	0	0	0	0	4.95868	7.43802	4.13223	0	0	0.826446	3.30579	10.7438	61.9835	6.61157	0	0	26.2391	77.192	26.7159	74.9644	1200
Mai	4	E	0	0	33.8843	0	0	0	4.13223	0	0	2.47934	0	13.2231	45.4545	0.826446	0	0	29.1459	72.7858	30.5275	65.3966	1200
Mai	4	P	2.47934	0	0	0	1.65289	14.876	3.30579	0	0	1.65289	3.30579	2.47934	66.1157	2.47934	0.826446	0.826446	26.4284	58.4347	25.476	55.2583	1200
Nika	1	B	3.30579	0	0	0	0	55.3719	3.30579	0	0	0	0	1.65289	34.7107	0.826446	0.826446	0	25.8173	84.8845	.	.	530
Nika	1	E	2.47934	0	0	0	0	52.8926	0.826446	0	0	1.65289	0.826446	1.65289	39.6694	0	0	0	23.31	61.3256	.	.	530
Nika	1	P	0	0	0	0	3.30579	65.2893	4.13223	0	0	2.47934	0	2.47934	22.314	0	0	0	20.1449	62.9261	.	.	530
Nika	2	B	2.47934	0	0	0	0	46.281	0	0	0	1.65289	0.826446	4.13223	43.8017	0.826446	0	0	26.7974	69.8061	.	.	530
Nika	2	E	4.13223	0	0.826446	0	0	66.1157	3.30579	0	0	2.47934	1.65289	0.826446	20.6612	0	0	0	24.8097	61.7546	.	.	530
Nika	2	P	1.65289	0	0.826446	0	4.13223	29.7521	1.65289	0	0	0	0	4.13223	57.8512	0	0	0	24.4532	63.5255	.	.	530
Nika	3	B	3.30579	0	0	1.65289	4.13223	55.3719	0.826446	0	0	0.826446	2.47934	11.5702	19.8347	0	0	0	24.5684	56.654	.	.	530
Nika	3	E	2.47934	0	0.826446	0	0	65.2893	0	0	0	0	0.826446	4.13223	26.4463	0	0	0	21.779	56.2134	.	.	530
Nika	3	P	4.95868	0	0	0	3.30579	50.4132	0.826446	0	0	0.826446	0	2.47934	36.3636	0.826446	0	0	21.7478	62.6474	.	.	530
Nika	4	B	2.47934	0.826446	0	0	0	33.8843	0	0	0	0.826446	0.826446	0	61.157	0	0	0	26.2391	77.192	.	.	530
Nika	4	E	0	0	0	0	3.30579	16.5289	4.13223	0	0	0.826446	2.47934	2.47934	70.2479	0	0	0	29.1919	73.0587	.	.	530
Nika	4	P	4.13223	0	0	0	3.30579	48.7603	2.47934	0	0	0	0	5.78512	35.5372	0	0	0	26.4284	58.4347	.	.	530
Payson	1	B	2.47934	0	0	0	6.61157	23.1405	9.91736	0	0	2.47934	0	4.13223	51.2397	0	0	0	.	.	26.9919	79.8084	1630
Payson	1	E	0	0.826446	4.95868	0	7.43802	27.2727	4.13223	0	0	1.65289	0	0	53.719	0	0	0	.	.	24.2335	54.0038	1630
Payson	1	P	0	0	0	2.47934	9.09091	16.5289	5.78512	0	0	1.65289	0	9.09091	55.3719	0	0	0	.	.	20.7293	57.5521	1630
Payson	2	B	0.826446	0	0	0	8.26446	6.61157	3.30579	0	0	0	0	0.826446	79.3388	0.826446	0	0	.	.	27.565	64.061	1630
Payson	2	E	3.30579	0	0.826446	0	5.78512	9.91736	6.61157	0	0.826446	0.826446	0	8.26446	63.6364	0	0	0	.	.	24.1737	58.1702	1630
Payson	2	P	0	0	0.826446	0.826446	5.78512	7.43802	0.826446	0	0	0	0	4.95868	78.5124	0.826446	0	0	.	.	25.0351	56.8485	1630
Payson	3	B	0	0	0	0	5.78512	21.4876	5.78512	0	0	0	0	0	66.9421	0	0	0	.	.	25.7799	50.8455	1630
Payson	3	E	0	0	4.95868	0	6.61157	32.2314	4.95868	0	0	0	0	4.13223	43.8017	2.47934	0	0.826446	.	.	22.1752	50.4378	1630
Payson	3	P	0	0.826446	0	0	3.30579	53.719	4.13223	0	0	0	0	4.95868	33.0579	0	0	0	.	.	21.4982	58.8835	1630
Payson	4	B	0	0.826446	0	0	4.95868	11.5702	1.65289	0	0	0	0	6.61157	74.3802	0	0	0	.	.	27.5627	73.2372	1630
Payson	4	E	0	0	6.61157	0	3.30579	17.3554	6.61157	0	0	0	0	4.13223	61.157	0	0.826446	0	.	.	30.8863	65.5134	1630
Payson	4	P	0	0	0	0	7.43802	8.26446	4.95868	0	0	0	0	2.47934	76.0331	0.826446	0	0	.	.	25.9361	54.397	1630
Goldy	1	B	0.826446	0	0	.	.	6.61157	4.13223	0	0	0	0	0.826446	87.6033	0	0	0	.	.	25.1004	80.5537	5000
Goldy	1	E	1.65289	0	55.3719	.	.	15.7025	2.47934	0	0	0.826446	0	3.30579	20.6612	0	0	0	.	.	21.2801	75.5636	5000
Goldy	1	P	0.826446	0	0	.	.	54.5455	6.61157	0	0	0	1.65289	0	35.5372	0	0.826446	0	.	.	16.9244	71.0355	5000
Goldy	2	B	0	0	0	.	.	19.0083	3.30579	0	0	0	0	0	77.686	0	0	0	.	.	24.7921	80.0409	5000
Goldy	2	E	0.826446	0	42.9752	.	.	10.7438	0.826446	0	0	0.826446	0.826446	2.47934	38.843	0	1.65289	0	.	.	22.5473	67.5248	5000
Goldy	2	P	0	0	0	.	.	23.1405	4.13223	0	0	0	1.65289	3.30579	63.6364	0	4.13223	0	.	.	21.3815	64.7628	5000
Goldy	3	B	4.13223	0	0	.	.	23.9669	4.95868	0	0	0	0	3.30579	61.9835	0	1.65289	0	.	.	22.7844	59.7994	5000
Goldy	3	E	0.826446	0	47.1074	.	.	13.2231	1.65289	0	0	0	0	4.13223	32.2314	0	0.826446	0	.	.	18.0206	63.1944	5000
Goldy	3	P	0.826446	0	0	.	.	35.5372	4.13223	0	0	0	0.826446	0	57.8512	0	0.826446	0	.	.	20.7078	60.7915	5000
Goldy	4	B	0	0	0	.	.	15.7025	6.61157	0	0	0	0	0.826446	76.0331	0	0.826446	0	.	.	25.0597	77.4835	5000
Goldy	4	E	0	0	37.1901	.	.	0.826446	0	0	0	0	0	1.65289	59.5041	0	0.826446	0	.	.	27.5037	79.9888	5000
Goldy	4	P	0	0.826446	1.65289	.	.	7.43802	1.65289	0	0	0	0	0	88.4298	0	0	0	.	.	23.9717	67.4802	5000
Big	1	B	0	0	0	0	3.30579	1.65289	2.47934	0	0	0	0.826446	2.47934	89.2562	0	0	0	25.8903	84.6218	26.8941	80.232	1340
Big	1	E	0	0	2.47934	0	1.65289	6.61157	7.43802	0	0	0.826446	0	4.13223	76.8595	0	0	0	23.3987	60.8897	23.9905	55.3409	1340
Big	1	P	0	0	0	0	1.65289	0	1.65289	0	0	0	0.826446	2.47934	93.3884	0	0	0	20.165	62.1105	20.46	58.7238	1340
Big	2	B	0.826446	0	0	0	3.30579	2.47934	4.95868	0	0	0.826446	1.65289	0.826446	85.124	0	0	0	27.0801	68.9216	28.5347	60.6578	1340
Big	2	E	0	0	0	0	2.47934	11.5702	4.95868	0	0	0.826446	1.65289	3.30579	75.2066	0	0	0	25.0556	60.7484	25.205	55.283	1340
Big	2	P	0	0	0	0	3.30579	3.30579	0.826446	0	0	2.47934	1.65289	2.47934	85.9504	0	0	0	24.4532	63.5255	24.5276	59.4108	1340
