# Supplementary material for: Nutrient evaluation of a pork by-product and its use as environmental enrichment for managed large exotic cats
Source: PLoS One. 2018 Sep 12;13(9):e0202144. doi: 10.1371/journal.pone.0202144 (PMC6135386; doi:10.1371/journal.pone.0202144)
Supplement: S3 File — (XLSX) [file pone.0202144.s003.xlsx]

## Sheet: Sheet1
Cat	Week	Day	NoLoCha
Mai	1	B	5
Mai	1	E	5
Mai	1	P	0
Mai	2	B	4
Mai	2	E	4
Mai	2	P	3
Mai	3	B	11
Mai	3	E	6
Mai	3	P	2
Mai	4	B	8
Mai	4	E	4
Mai	4	P	9
Nika	1	B	14
Nika	1	E	12
Nika	1	P	19
Nika	2	B	12
Nika	2	E	19
Nika	2	P	9
Nika	3	B	17
Nika	3	E	16
Nika	3	P	14
Nika	4	B	10
Nika	4	E	10
Nika	4	P	16
Payson	1	B	13
Payson	1	E	11
Payson	1	P	6
Payson	2	B	6
Payson	2	E	10
Payson	2	P	6
Payson	3	B	7
Payson	3	E	11
Payson	3	P	15
Payson	4	B	4
Payson	4	E	11
Payson	4	P	3
Goldy	1	B	1
Goldy	1	E	7
Goldy	1	P	14
Goldy	2	B	5
Goldy	2	E	7
Goldy	2	P	7
Goldy	3	B	9
Goldy	3	E	6
Goldy	3	P	10
Goldy	4	B	6
Goldy	4	E	0
Goldy	4	P	3
Big	1	B	3
Big	1	E	6
Big	1	P	1
Big	2	B	3
Big	2	E	8
Big	2	P	6
