# Supplementary material for: Nutrient evaluation of a pork by-product and its use as environmental enrichment for managed large exotic cats
Source: PLoS One. 2018 Sep 12;13(9):e0202144. doi: 10.1371/journal.pone.0202144 (PMC6135386; doi:10.1371/journal.pone.0202144)
Supplement: S4 File — (XLSX) [file pone.0202144.s004.xlsx]

## Sheet: Sheet1
Cat	Week	Day	FS
Mai	1	B	3.5
Mai	1	E	3.5
Mai	1	P	3.75
Mai	2	B	2.75
Mai	2	E	4
Mai	2	P	4
Mai	3	B	3.5
Mai	3	E	4
Mai	3	P	3.75
Mai	4	B	3.25
Mai	4	E	4
Mai	4	P	3.5
Nika	1	B	5
Nika	1	E	3.75
Nika	1	P	3.5
Nika	2	B	4
Nika	2	E	4
Nika	2	P	4
Nika	3	B	3.75
Nika	3	E	4.5
Nika	3	P	3.75
Nika	4	B	4.5
Nika	4	E	3.75
Nika	4	P	3.25
Payson	1	B	3
Payson	1	E	3
Payson	1	P	4.5
Payson	2	B	3
Payson	2	E	3.75
Payson	2	P	3.5
Payson	3	B	3.75
Payson	3	E	4
Payson	3	P	3.75
Payson	4	B	4
Payson	4	E	3.25
Payson	4	P	3.5
Big	1	B	3
Big	1	E	3
Big	1	P	3.25
Big	2	B	3.25
Big	2	E	3.25
Big	2	P	3.75
