# Supplementary material for: Nutrient evaluation of a pork by-product and its use as environmental enrichment for managed large exotic cats
Source: PLoS One. 2018 Sep 12;13(9):e0202144. doi: 10.1371/journal.pone.0202144 (PMC6135386; doi:10.1371/journal.pone.0202144)
Supplement: S5 File — (XLSX) [file pone.0202144.s005.xlsx]

## Sheet: Sheet1
Cat	Week	Day	Orts
Mai	1	B	288.1
Mai	1	E	1444.5
Mai	1	P	0
Mai	2	B	0
Mai	2	E	0
Mai	2	P	0
Mai	3	B	0
Mai	3	E	84.5
Mai	3	P	0
Mai	4	B	0
Mai	4	E	692.7
Mai	4	P	0
Nika	1	B	1588.8
Nika	1	E	801
Nika	1	P	0
Nika	2	B	2309.7
Nika	2	E	244.2
Nika	2	P	140
Nika	3	B	0
Nika	3	E	0
Nika	3	P	123.8
Nika	4	B	1667.2
Nika	4	E	1770
Nika	4	P	154.1
Payson	1	B	0
Payson	1	E	0
Payson	1	P	0
Payson	2	B	0
Payson	2	E	0
Payson	2	P	0
Payson	3	B	0
Payson	3	E	0
Payson	3	P	0
Payson	4	B	0
Payson	4	E	0
Payson	4	P	0
Goldy	1	B	0
Goldy	1	E	0
Goldy	1	P	0
Goldy	2	B	0
Goldy	2	E	0
Goldy	2	P	0
Goldy	3	B	0
Goldy	3	E	0
Goldy	3	P	0
Goldy	4	B	0
Goldy	4	E	0
Goldy	4	P	0
Big	1	B	0
Big	1	E	0
Big	1	P	0
Big	2	B	0
Big	2	E	0
Big	2	P	0
