# Supplementary material for: Nutrient evaluation of a pork by-product and its use as environmental enrichment for managed large exotic cats
Source: PLoS One. 2018 Sep 12;13(9):e0202144. doi: 10.1371/journal.pone.0202144 (PMC6135386; doi:10.1371/journal.pone.0202144)
Supplement: S6 File — (XLSX) [file pone.0202144.s006.xlsx]

## Sheet: Sheet1
Cat	Week	TTA (sec)	HdWtLoss
Mai	1	16	1138.63
Mai	2	9	1478.54
Mai	3	3	1063.7
Mai	4	9	1304.2
Nika	1	35	211.181
Nika	2	170	154.423
Nika	3	21	199.385
Nika	4	11	346.2
Payson	1	210	229.882
Payson	2	23	172.854
Payson	3	427	180.494
Payson	4	360	533.815
Goldy	1	113	945
Goldy	2	142	889.3
Goldy	3	31	1111.4
Goldy	4	21	951.7
Big	1	113	192.44
Big	2	40	242.896
