# Supplementary material for: Nutrient evaluation of a pork by-product and its use as environmental enrichment for managed large exotic cats
Source: PLoS One. 2018 Sep 12;13(9):e0202144. doi: 10.1371/journal.pone.0202144 (PMC6135386; doi:10.1371/journal.pone.0202144)
Supplement: S7 File — (XLSX) [file pone.0202144.s007.xlsx]

## Sheet: Sheet1
								% composition				kcal/g
								0.4851	0.607	0.3841	0.2201	4.09
			Grams					Intake
Cat	Week	Day	Starting wt	HdWtLoss	%Intrinsic loss	g Intrinsic loss	g actual intake	DM	OM	CP	Fat	GE
Mai	1	E	4082.3	1138.63	2.31	94.28	1044.35	506.61	307.52	194.59	111.51	2072.05
Mai	2	E	3855.5	1478.54	2.31	89.04	1389.5	674.04	409.14	258.9	148.36	2756.84
Mai	3	E	3610.6	1063.7	2.32	83.79	979.9	475.35	288.54	182.58	104.62	1944.19
Mai	4	E	3510.8	1304.2	2.32	81.48	1222.73	593.15	360.04	227.83	130.55	2425.97
Nika	1	E	3356.6	211.18	2.32	77.9	133.28	64.66	39.25	24.83	14.23	264.44
Nika	2	E	3367.9	154.42	2.32	78.16	76.26	37	22.46	14.21	8.14	151.31
Nika	3	E	2776	199.39	2.12	58.95	140.44	68.13	41.35	26.17	14.99	278.64
Nika	4	E	4495.1	346.2	2.31	103.81	242.39	117.58	71.37	45.16	25.88	480.92
Payson	1	E	3066.3	229.88	2.12	65.11	164.77	79.93	48.52	30.7	17.59	326.91
Payson	2	E	3305.6	172.85	2.32	76.71	96.14	46.64	28.31	17.91	10.27	190.75
Payson	3	E	2966.5	180.49	2.12	62.99	117.5	57	34.6	21.89	12.55	233.13
Payson	4	E	3878.2	533.81	2.31	89.56	444.25	215.51	130.81	82.78	47.43	881.42
Goldy	1	E	3778.3	945	2.31	87.26	857.74	416.09	252.57	159.82	91.58	1701.82
Goldy	2	E	3592.5	889.3	2.32	83.37	805.93	390.96	237.31	150.17	86.05	1599.01
Goldy	3	E	3976.1	1111.4	2.31	91.82	1019.58	494.6	300.22	189.97	108.86	2022.9
Goldy	4	E	3215.9	951.7	2.12	68.29	883.41	428.54	260.13	164.6	94.32	1752.74
Big	1	E	3401.9	192.44	2.32	78.95	113.49	55.05	33.42	21.15	12.12	225.17
Big	2	E	4428.2	242.9	2.31	102.26	140.63	68.22	41.41	26.2	15.02	279.02
							548.46
	Frozen wt	% of wt lost from frozen		Average			Averages	266.06	161.5	102.19	58.56	1088.18
~ 7lb	3117.5	2.12		630.34
~ 8lb	3524.8	2.32
~ 9lb	3949.1	2.31
